# Supplementary material for: Lineage-Specific Variation in IR Boundary Shift Events, Inversions, and Substitution Rates among Caprifoliaceae s.l. (Dipsacales) Plastomes
Source: Int J Mol Sci. 2021 Sep 28;22(19):10485. doi: 10.3390/ijms221910485 (PMC8508905; doi:10.3390/ijms221910485)
Supplement: Supplementary file 1 [file ijms-22-10485-s001.zip]

Archive with 1 entries (1 files):
- ijms-1380233-supplementary.pdf
